# Supplementary material for: Two Clade A Phosphatase 2Cs Expressed in Guard Cells Physically Interact With Abscisic Acid Signaling Components to Induce Stomatal Closure in Rice
Source: Rice (N Y). 2019 May 27;12:37. doi: 10.1186/s12284-019-0297-7 (PMC6536566; doi:10.1186/s12284-019-0297-7)
Supplement: Supplementary file 8 — Table S1. Primers used in this manuscript. (XLSX 12 kb) [file 12284_2019_297_MOESM8_ESM.xlsx]

## Sheet: Sheet1
Supplementary Table 1	Primers used in this manuscript
Constructs	Name	Sequence (5' to 3')
pOsSLAC1::GUS	pOs04g48530-F	CACCGTTCCGTGGGTTTGCAACAGTTTAAAACTAA
	pOs04g48530-R	CTTGGCTGCCATCCTGCCGCTT
pSAPK10::GUS	pOs03g41460-F	CACCGCGGCTGCTGCCGGTGGC
	pOs03g41460-R	CGCCCGGTCCATCTCTTTTGCCT
pOsPP2C06::GUS	pOs01g40094-F	CACCGAGTAGCTAAAAGGCAGCGACTGTGA
	pOs01g40094-R	CACGTCCTCCATCCCAGCCC
pOsPP2C53::GUS	pOs05g51510-F	CACCACTTTACTGTTAGCGCAAAATGCCGTTGTT
	pOs05g51510-R	GGGAATGAGAGAGGGGGAGGGGCGGAGT
pOsPP2C50::GUS	pOs05g46040-F	CACCGGTCCAGTAATGGGCATGGCAAGATTTTGT
	pOs05g46040-R	ACCTCTCCCTCCTCCCCCCACAAAGAAAAT
OsSLAC1	topo-SLAC1-F	CACCATGGCAGCAAAGCCGTCCTC
	SLAC1-R	TTCTGTTTTCTCCTCTTCTTCCTTGTCCG
SAPK10	topo-SAPK10-F	CACCATGGACCGGGCGGCGCTGAC
	SAPK10-R	CATAGCGTATACTATCTCCCCACTGC
OsPP2C06	OsPP2C06-F	CACCATGGAGGACGTGGCGGTGGC
	OsPP2C06-R	GCTTTTGCTCTTGAACTTCCTATGTGC
OsPP2C53	OsPP2C53-F	CACCATGGAGGACCTCGCCCTGCC
	OsPP2C53-R	TGCTTTGCTCTTGAACTTCCTATGTGC
OsPP2C50	OsPP2C50-F	CACCATGGCGGCGGCGGCGGC
	OsPP2C50-R	TGAAATGTTCTTGAGTTTCTTTCGCGGTT
OsPP2C08	OsPP2C08-F	CACCATGAGCAGTGACACAAGCAGGCG
	OsPP2C08-R	CCTACCGTTCTCTTTGCTCGCCG
OsPP2C51	OsPP2C51-F	CACCATGAGGGAGACGGGCGCGAC
	OsPP2C51-R	AGCTGCCCTGCTCTTGAGCCG
OsPP2C09	OsPP2C09-F	CACCATGGCCGAGATCTGCTGCGAGG
	OsPP2C09-R	CAATCCCCGGCGGAGATCTACG
OsPP2C49	OsPP2C49-F	CACCATGGCCGCCGAGATCTGCCG
	OsPP2C49-R	CGGCACCGGCCGGCGGA
OsPP2C30	OsPP2C30-F	CACCATGGCGGAGATTTGCTGCGAGG
	OsPP2C30-R	CAATTTCCGGCGCCTGAGATTTACG
OsPP2C68	OsPP2C68-F	CACCATGTCGATGGCGGAGGTGTGC
	OsPP2C68-R	CTACAAGGCGTTGCCTCGCC
N-SLAC1	topo-SLAC1-F	CACCATGGCAGCAAAGCCGTCCTC
	N-SLAC1-R	CGGCCACACCTCGTCCTTCG
N51-SLAC1	topo-SLAC1-F	CACCATGGCAGCAAAGCCGTCCTC
	N51-SLAC1-R	CATCGGCGGTGGCCTCC
D25	topo-d25_SLAC1-F	CACCATGGCAGCGCAGCCCGAGGAC
	N-SLAC1-R	CGGCCACACCTCGTCCTTCG
D35	topo-D35_SLAC1-F	CACCATGGCAAGCGGGCCGATCAACATCC
	N-SLAC1-R	CGGCCACACCTCGTCCTTCG
D50	topo-D50_SLAC1-F	CACCATGGCACAGCGGGCGTTCAGCCG
	N-SLAC1-R	CGGCCACACCTCGTCCTTCG
pGEM-gw-VN, pGEM-VN-gw, pGEM-gw-VC, and pGEM-VC-gw	5'-HindIII-35S	CGAAGCTTAGCTTGCATGCCTG
	3'-EcoRI-nos	GCGAATTCCCGATCTAGTAACATAGATG
pGEM-gw-GFP pGEM-GFP-gw	5-pMDC	GACGGCCAGTGCCA
	3-pMDC	GTAACATAGATGACACCGCGC
pGA2897-3xHA and pGA2897-Flag	5-Ubi	CTGCAGTGCAGCGTGACC
	3-nos-t	GATCTAGTAACATAGATGACACCGC
pGEX-5x-N75-OsSLAC1	5-BamH1cc-SLAC1 (GST)	CGGGATCCCCATGGCAGCCAAGCCGTCC
	3-EcoR1-N75-SLAC1(GST)	GGAATTCTCAGTTCTTGCCCACCTTGTCCA
